# Supplementary material for: A rare loss-of-function genetic mutation suggest a role of dermcidin deficiency in hidradenitis suppurativa pathogenesis
Source: Front Immunol. 2022 Dec 5;13:1060547. doi: 10.3389/fimmu.2022.1060547 (PMC9760663; doi:10.3389/fimmu.2022.1060547)
Supplement: Supplementary file 3 [file Table_4.xlsx]

## Sheet: rel-phyla-table
# Constructed from biom file
#OTU ID	Cont_1_N	Cont_1_A	Cont_1_G	Cont_2_N	Cont_2_A	Cont_2_G	Cont_3_N	Cont_3_A	Cont_3_G	Cont_4_N	Cont_4_A	Cont_4_G	Cont_5_N	Cont_5_A	Cont_5_G	Patient_1_N	Patient_1_A	Patient_1_G	Patient_1_L	Daughter_N	Daughter_A	Daughter_G	Patient_2_N	Patient_2_A	Patient_2_G
k__Bacteria;p__Firmicutes;c__Bacilli;o__Bacillales;f__Staphylococcaceae;g__Staphylococcus;s__epidermidis	0.767892	0.8761	0.366634	0.936574	0.135068	0.279608	0.146082	0.531614	0	0.514754	0.206849	0	0.0671202	0.507462	0.663844	0.288365	0.367274	0	0	0.908537	0	0.86399	0.61465	0.325659	0.148166
k__Bacteria;p__Firmicutes;c__Bacilli;o__Bacillales;f__Staphylococcaceae;g__Staphylococcus;s__capitis	0	0	0	0	0	0	0	0	0.311023	0	0	0	0	0	0	0	0	0	0.125255	0	0	0	0	0.395784	0
k__Bacteria;p__Actinobacteria;c__Actinobacteria;o__Corynebacteriales;f__Corynebacteriaceae;g__Corynebacterium;s__tuberculostearicum	0	0	0.162912	0	0	0.0360572	0	0	0.0634678	0	0	0	0	0	0.00824513	0	0.0053357	0	0	0	0	0	0	0	0.160695
k__Bacteria;p__Firmicutes;c__Bacilli;o__Bacillales;f__Staphylococcaceae;g__Staphylococcus;s__lugdunensis	0	0	0	0	0	0	0	0	0	0	0	0	0	0	0.0181616	0	0	0	0	0	0	0	0	0.0411926	0.154924
k__Bacteria;p__Firmicutes;c__Bacilli;o__Bacillales;f__Staphylococcaceae;g__Staphylococcus;s__hominis	0	0	0.335619	0	0	0.656468	0	0.459516	0.21088	0	0	0.191337	0	0.0380219	0.057493	0	0.147769	0	0	0	0.915685	0.0882909	0	0	0
k__Bacteria;p__Firmicutes;c__Bacilli;o__Bacillales;f__Staphylococcaceae;g__Staphylococcus;s__haemolyticus	0	0	0	0	0	0	0	0	0.368888	0	0	0	0	0	0	0	0	0	0	0	0	0	0	0	0
k__Bacteria;p__Firmicutes;c__Clostridia;o__Clostridiales;f__Peptoniphilaceae;g__Finegoldia;s__magna	0.0308956	0	0	0	0.159532	0	0	0	0	0.0741156	0.0441781	0	0.0956916	0.0754088	0	0.167503	0.136209	0.167359	0.268015	0	0	0	0.0419174	0	0.039558
k__Bacteria;p__Firmicutes;c__Clostridia;o__Clostridiales;f__Peptoniphilaceae;g__Anaerococcus;s__octavius	0.0700039	0	0.0176298	0	0.121796	0	0	0	0	0.127006	0.0893836	0	0.0748299	0.0993809	0	0.0782347	0.0649177	0.032392	0.0647519	0	0	0	0.0269766	0	0
k__Bacteria;p__Firmicutes;c__Clostridia;o__Clostridiales;f__Peptoniphilaceae;g__Peptoniphilus;s__sp._HMT_187	0.0426281	0	0.0306889	0	0.306441	0	0	0.00886974	0	0.162295	0.231164	0	0.287982	0.127242	0	0.112839	0.0578035	0	0.129164	0	0	0	0	0	0
k__Bacteria;p__Firmicutes;c__Bacilli;o__Bacillales;f__Staphylococcaceae;g__Staphylococcus;__	0	0	0	0	0	0	0	0	0.0456398	0	0	0.406473	0	0	0	0	0	0	0.00118967	0	0	0	0	0.236923	0
k__Bacteria;p__Firmicutes;c__Bacilli;o__Bacillales;f__Staphylococcaceae;g__Staphylococcus;s__warneri	0	0	0	0	0	0	0	0	0	0	0	0	0	0	0.23844	0	0	0	0	0	0	0	0	0	0
k__Bacteria;p__Firmicutes;c__Clostridia;o__Clostridiales;f__Peptoniphilaceae;g__Anaerococcus;__	0	0	0	0	0.213142	0.00517793	0	0	0	0.0272649	0	0	0	0.0828703	0	0	0.00829999	0.0452658	0.164174	0	0	0	0	0	0.0437108
k__Bacteria;p__Bacteroidetes;c__Bacteroidia;o__Bacteroidales;f__Prevotellaceae;g__Prevotella;s__bivia	0	0	0	0	0	0	0	0	0	0	0	0	0	0	0	0	0	0	0	0	0	0	0	0	0.285986
k__Bacteria;p__Actinobacteria;c__Actinobacteria;o__Corynebacteriales;f__Corynebacteriaceae;g__Corynebacterium;s__mucifaciens	0	0.0843958	0	0	0	0	0	0	0	0	0	0	0	0	0	0	0	0	0	0	0.0843146	0	0	0	0
k__Bacteria;p__Firmicutes;c__Bacilli;o__Bacillales;f__Staphylococcaceae;g__Staphylococcus;s__aureus	0	0	0	0	0	0	0.834274	0	0	0	0	0	0	0	0	0	0	0	0	0	0	0	0	0	0
k__Bacteria;p__Proteobacteria;c__Epsilonproteobacteria;o__Campylobacterales;f__Campylobacteraceae;g__Campylobacter;s__ureolyticus	0	0	0.0750898	0	0.0170462	0	0	0	0	0	0	0	0	0.00412764	0	0	0.0139321	0	0	0	0	0	0	0	0.100795
k__Bacteria;p__Firmicutes;c__Clostridia;o__Clostridiales;f__Peptoniphilaceae;g__Anaerococcus;s__sp._HMT_295	0	0.0368109	0.0114267	0	0.0469746	0.0226888	0	0	0	0	0	0	0	0.061994	0	0	0.132207	0	0.0280421	0	0	0	0.0670264	0	0.0330823
k__Bacteria;p__Actinobacteria;c__Actinobacteria;o__Corynebacteriales;f__Corynebacteriaceae;g__Corynebacterium;s__accolens	0.06316	0	0	0.0411957	0	0	0.019644	0	0	0.0452977	0	0	0.161905	0	0	0.349047	0	0	0	0	0	0	0.0288442	0	0
k__Bacteria;p__Firmicutes;c__Bacilli;o__Lactobacillales;f__Carnobacteriaceae;g__Dolosigranulum;s__pigrum	0.0168166	0	0	0	0	0	0	0	0	0.0492666	0	0	0.298413	0	0	0	0	0	0	0	0	0	0	0	0
k__Bacteria;p__Firmicutes;c__Clostridia;o__Clostridiales;f__Peptoniphilaceae;g__Peptoniphilus;s__lacrimalis	0	0	0	0	0	0	0	0	0	0	0	0	0	0	0	0	0	0.167359	0.0985724	0	0	0	0	0	0.0100655
k__Bacteria;p__Actinobacteria;c__Actinobacteria;o__Micrococcales;f__Brevibacteriaceae;g__Brevibacterium;s__paucivorans	0	0	0	0	0	0	0	0	0	0	0	0	0	0	0	0	0	0.151993	0	0	0	0	0	0	0
k__Bacteria;p__Firmicutes;c__Clostridia;o__Clostridiales;f__Peptoniphilaceae;g__Peptoniphilus;s__harei	0	0	0	0	0	0	0	0	0	0	0	0	0	0	0	0	0.0453535	0.105066	0	0	0	0	0	0	0
k__Bacteria;p__Proteobacteria;c__Gammaproteobacteria;o__Pseudomonadales;f__Pseudomonadaceae;g__Pseudomonas;__	0	0	0	0	0	0	0	0	0	0	0.116781	0.0580676	0	0	0	0	0	0	0	0	0	0	0.0595559	0	0
k__Bacteria;p__Firmicutes;c__Clostridia;o__Clostridiales;f__Peptostreptococcaceae_[XI];g__Mogibacterium;__	0	0	0	0	0	0	0	0	0	0	0	0	0	0	0	0	0	0.0847176	0.0355201	0	0	0	0	0	0
k__Bacteria;p__Proteobacteria;c__Alphaproteobacteria;o__Rhizobiales;f__Bradyrhizobiaceae;g__Bosea;s__vestrisii	0	0	0	0	0	0	0	0	0	0	0.0702055	0.0504522	0	0	0.00501393	0.00401204	0	0	0	0	0	0.00840866	0.0207512	0	0
k__Bacteria;p__Firmicutes;c__Clostridia;o__Clostridiales;f__Peptoniphilaceae;g__Peptoniphilus;s__sp._HMT_375	0	0	0	0	0	0	0	0	0	0	0	0	0	0	0	0	0	0.129983	0.0416383	0	0	0	0	0	0.0156261
k__Bacteria;p__Proteobacteria;c__Alphaproteobacteria;o__Rhizobiales;f__Rhizobiaceae;g__Mesorhizobium;s__loti	0	0	0	0	0	0	0	0	0	0	0.117808	0	0	0	0	0	0	0	0	0	0	0	0.0163934	0	0
k__Bacteria;p__Proteobacteria;c__Gammaproteobacteria;o__Pseudomonadales;f__Pseudomonadaceae;g__Pseudomonas;s__otitidis	0	0	0	0	0	0	0	0	0	0	0	0.0609234	0	0	0	0	0	0	0	0.0648559	0	0.0204961	0	0	0
k__Bacteria;p__Proteobacteria;c__Alphaproteobacteria;o__Rhodobacterales;f__Rhodobacteraceae;g__Paracoccus;s__yeei	0	0	0	0	0	0	0	0	0	0	0.0284247	0.0880533	0	0	0	0	0	0	0	0	0	0	0	0	0
k__Bacteria;p__Firmicutes;c__Clostridia;o__Clostridiales;__;__;__	0	0	0	0	0	0	0	0	0	0	0	0	0	0	0	0	0	0	0.0273623	0	0	0	0	0	0
k__Bacteria;p__Actinobacteria;c__Actinobacteria;o__Actinomycetales;f__Micrococcaceae;g__Micrococcus;s__luteus	0	0	0	0	0	0	0	0	0	0	0	0.0694907	0	0	0	0	0	0	0	0	0	0	0	0	0
k__Bacteria;p__Proteobacteria;c__Epsilonproteobacteria;o__Campylobacterales;f__Campylobacteraceae;g__Campylobacter;s__concisus	0	0	0	0	0	0	0	0	0	0	0	0	0	0	0	0	0.0208982	0	0	0	0	0	0	0	0
k__Bacteria;p__Proteobacteria;c__Alphaproteobacteria;o__Sphingomonadales;f__Sphingomonadaceae;g__Sphingomonas;s__sp._HMT_004	0	0	0	0	0	0	0	0	0	0	0	0	0	0	0	0	0	0	0	0	0	0	0.0278066	0	0
k__Bacteria;p__Proteobacteria;c__Gammaproteobacteria;o__Pseudomonadales;f__Pseudomonadaceae;g__Pseudomonas;s__aeruginosa	0	0	0	0	0	0	0	0	0	0	0.0308219	0	0	0	0	0	0	0	0	0	0	0	0.0278066	0	0
k__Bacteria;p__Proteobacteria;c__Gammaproteobacteria;o__Xanthomonadales;f__Xanthomonadaceae;g__Stenotrophomonas;s__maltophilia	0	0	0	0	0	0	0	0	0	0	0.0273973	0	0	0	0	0	0	0	0	0	0	0.0104057	0.0275991	0	0
k__Bacteria;p__Firmicutes;c__Clostridia;o__Clostridiales;f__Peptoniphilaceae;g__Anaerococcus;s__sp._HMT_290	0.00860383	0	0	0.016202	0	0	0	0	0	0	0	0	0	0	0	0	0	0	0	0	0	0	0.0180535	0	0
k__Bacteria;p__Proteobacteria;c__Betaproteobacteria;o__Burkholderiales;f__Comamonadaceae;g__Delftia;s__acidovorans	0	0	0	0	0	0	0	0	0	0	0	0.0237982	0	0	0	0	0	0	0	0	0	0.00840866	0.0226188	0	0
k__Bacteria;p__Firmicutes;c__Negativicutes;o__Veillonellales;f__Veillonellaceae;g__Dialister;s__micraerophilus	0	0	0	0	0	0	0	0	0	0	0	0	0	0	0	0	0	0	0	0	0	0	0	0	0.00703878
k__Bacteria;p__Actinobacteria;c__Actinobacteria;o__Corynebacteriales;f__Corynebacteriaceae;g__Corynebacterium;s__jeikeium	0	0	0	0	0	0	0	0	0	0	0	0	0	0	0	0	0	0.0460963	0	0	0	0	0	0	0
k__Bacteria;p__Proteobacteria;c__Alphaproteobacteria;o__Sphingomonadales;f__Sphingomonadaceae;__;__	0	0	0	0	0	0	0	0	0	0	0.0291096	0.0190386	0	0	0	0	0	0	0	0	0	0	0	0	0
k__Bacteria;p__Actinobacteria;c__Actinobacteria;o__Propionibacteriales;f__Propionibacteriaceae;g__Cutibacterium;s__acnes	0	0	0	0.00577744	0	0	0	0	0	0	0	0	0.014059	0	0.00880223	0	0	0	0	0	0	0	0	0	0
k__Bacteria;p__Firmicutes;c__Bacilli;__;__;__;__	0	0	0	0	0	0	0	0	0	0	0	0	0	0	0	0	0	0.0261628	0	0	0	0	0	0	0
k__Bacteria;p__Firmicutes;c__Bacilli;o__Lactobacillales;f__Lactobacillaceae;g__Lactobacillus;s__crispatus	0	0	0	0	0	0	0	0	0	0	0	0.0295098	0	0	0	0	0	0	0	0	0	0	0	0	0
k__Bacteria;p__Firmicutes;c__Clostridia;o__Clostridiales;f__Peptoniphilaceae;g__Peptoniphilaceae_[G-3];s__bacterium_HMT_929	0	0	0	0	0	0	0	0	0	0	0	0	0	0	0	0	0	0.0415282	0.00934738	0	0	0	0	0	0
k__Bacteria;p__Firmicutes;c__Bacilli;o__Lactobacillales;f__Streptococcaceae;g__Streptococcus;s__gordonii	0	0	0	0	0	0	0	0	0	0	0	0	0	0	0	0	0	0	0	0.0266075	0	0	0	0	0
k__Bacteria;p__Bacteroidetes;c__Bacteroidia;o__Bacteroidales;f__Porphyromonadaceae;g__Porphyromonas;__	0	0	0	0	0	0	0	0	0	0	0	0	0	0.00349262	0	0	0	0	0	0	0	0	0	0	0
k__Bacteria;p__Firmicutes;c__Clostridia;o__Clostridiales;f__Peptoniphilaceae;g__Anaerococcus;s__lactolyticus	0	0	0	0	0	0	0	0	0	0	0	0	0	0	0	0	0	0	0.0067981	0	0	0	0	0	0
k__Bacteria;p__Actinobacteria;c__Actinobacteria;o__Actinomycetales;f__Micrococcaceae;g__Kocuria;s__rhizophila	0	0	0	0	0	0	0	0	0	0	0.00787671	0	0	0	0	0	0	0	0	0	0	0	0	0	0
k__Bacteria;p__Actinobacteria;c__Actinobacteria;o__Corynebacteriales;f__Corynebacteriaceae;g__Corynebacterium;__	0	0.00269348	0	0	0	0	0	0	0	0	0	0	0	0	0	0	0	0	0	0	0	0	0	0	0
k__Bacteria;__;__;__;__;__;__	0	0	0	0.000251193	0	0	0	0	0	0	0	0	0	0	0	0	0	0.000415282	0	0	0	0	0	0.000441034	0.000351939
k__Bacteria;p__Firmicutes;c__Bacilli;o__Lactobacillales;f__Aerococcaceae;g__Aerococcus;s__viridans	0	0	0	0	0	0	0	0	0	0	0	0.00285578	0	0	0	0	0	0	0	0	0	0	0	0	0
k__Bacteria;p__Firmicutes;c__Clostridia;o__Clostridiales;f__Peptoniphilaceae;__;__	0	0	0	0	0	0	0	0	0	0	0	0	0	0	0	0	0	0.00124585	0	0	0	0	0	0	0
k__Bacteria;p__Firmicutes;c__Bacilli;o__Bacillales;f__Staphylococcaceae;g__Staphylococcus;s__caprae	0	0	0	0	0	0	0	0	0.000101874	0	0	0	0	0	0	0	0	0	0	0	0	0	0	0	0
k__Bacteria;p__Firmicutes;c__Bacilli;o__Lactobacillales;__;__;__	0	0	0	0	0	0	0	0	0	0	0	0	0	0	0	0	0	0.000415282	0	0	0	0	0	0	0
k__Bacteria;p__Firmicutes;__;__;__;__;__	0	0	0	0	0	0	0	0	0	0	0	0	0	0	0	0	0	0	0.000169952	0	0	0	0	0	0
